# Supplementary material for: A Mendelian randomization study on the causal association of circulating cytokines with colorectal cancer
Source: PLoS One. 2023 Dec 14;18(12):e0296017. doi: 10.1371/journal.pone.0296017 (PMC10721084; doi:10.1371/journal.pone.0296017)
Supplement: S2 Table — (XLSX) [file pone.0296017.s002.xlsx]

## Sheet: Table s2
Table s2. MR analysis of risk of colorectal cancer
Exposure	Method	nsnp	Beta	SE	Pvalue	OR	95% CI	or_lci95	or_uci95
CTACK levels	MR Egger	11	0.13951	0.148363	0.383347	1.14971	0.860-1.538
	Weighted median	11	-0.0847464	0.0884202	0.337836	0.918745	0.773-1.093
	Inverse variance weighted	11	-0.084843	0.0883375	0.336833	0.918656	0.773-1.092	0.772607	1.09231
	Simple mode	11	-0.222057	0.213293	0.332452	0.80087	0.527-1.217
	Weighted mode	11	0.0549804	0.0999378	0.599326	1.05652	0.869-1.285
beta-nerve growth factor levels	MR Egger	8	-0.602239	0.413403	0.204959	0.547584	0.244-1.231
	Weighted median	8	-0.118749	0.108287	0.27281	0.888031	0.718-1.098
	Inverse variance weighted	8	-0.0631064	0.084319	0.454204	0.938844	0.796-1.108	0.795828	1.10756
	Simple mode	8	-0.177399	0.147518	0.274447	0.837445	0.627-1.118
	Weighted mode	8	-0.149371	0.14429	0.340476	0.861249	0.649-1.143
Vascular endothelial growth factor levels	MR Egger	12	0.299486	0.111644	0.0278179	1.34916	1.084-1.679
	Weighted median	12	0.209607	0.0528532	7.31364e-05	1.23319	1.112-1.368
	Inverse variance weighted	12	0.159615	0.071911	0.0264449	1.17306	1.019-1.351	1.01884	1.35062
	Simple mode	12	0.233662	0.141701	0.133554	1.26322	0.957-1.668
	Weighted mode	12	0.213476	0.0568944	0.00453963	1.23797	1.107-1.384
Macrophage Migration Inhibitory Factor levels	MR Egger	9	0.169608	0.150268	0.322132	1.18484	0.883-1.591
	Weighted median	9	0.00798651	0.112623	0.943466	1.00802	0.808-1.257
	Inverse variance weighted	9	-0.00399816	0.0886292	0.964019	0.99601	0.837-1.185	0.837184	1.18497
	Simple mode	9	0.00754033	0.160859	0.964427	1.00757	0.735-1.381
	Weighted mode	9	0.00429742	0.156521	0.979158	1.00431	0.739-1.365
TRAIL levels	MR Egger	15	0.101879	0.0764318	0.209501	1.10725	0.953-1.286
	Weighted median	15	0.0539503	0.0653292	0.408905	1.05543	0.929-1.200
	Inverse variance weighted	15	0.0599542	0.0602745	0.31989	1.06179	0.943-1.195	0.943476	1.19494
	Simple mode	15	0.110128	0.128063	0.406668	1.11642	0.869-1.435
	Weighted mode	15	0.0597799	0.0621506	0.355104	1.0616	0.940-1.199
Tumor necrosis factor beta levels	MR Egger	5	-0.0402202	0.10713	0.743416	0.960578	0.779-1.185
	Weighted median	5	-0.0104716	0.0735269	0.886749	0.989583	0.857-1.143
	Inverse variance weighted	5	0.00104195	0.0651456	0.987239	1.00104	0.881-1.137	0.881048	1.13738
	Simple mode	5	0.0399375	0.105109	0.729276	1.04075	0.847-1.279
	Weighted mode	5	-0.0296925	0.0946194	0.774221	0.970744	0.806-1.169
Tumor necrosis factor alpha levels	MR Egger	5	0.150551	0.162084	0.421484	1.16247	0.846-1.597
	Weighted median	5	-0.100207	0.127943	0.433502	0.90465	0.704-1.162
	Inverse variance weighted	5	-0.0833184	0.0970683	0.3907	0.920058	0.761-1.113	0.760657	1.11286
	Simple mode	5	-0.243934	0.195576	0.280342	0.783539	0.534-1.150
	Weighted mode	5	-0.209257	0.17449	0.296612	0.811187	0.576-1.142
Stromal-cell-derived factor 1 alpha levels	MR Egger	8	-0.56416	0.269981	0.0909425	0.568838	0.335-0.966
	Weighted median	8	-0.174687	0.18788	0.352488	0.83972	0.581-1.214
	Inverse variance weighted	8	-0.168945	0.143105	0.237776	0.844556	0.638-1.118	0.637991	1.118
	Simple mode	8	-0.170449	0.265602	0.544759	0.843286	0.501-1.419
	Weighted mode	8	-0.167186	0.235022	0.503565	0.846043	0.534-1.341
Stem cell growth factor beta levels	MR Egger	15	0.0616431	0.0932395	0.521023	1.06358	0.886-1.277
	Weighted median	15	-0.0692928	0.07286	0.341584	0.933053	0.809-1.076
	Inverse variance weighted	15	-0.0540048	0.05308	0.308953	0.947428	0.854-1.051	0.853814	1.0513
	Simple mode	15	-0.0827804	0.119374	0.500227	0.920553	0.729-1.163
	Weighted mode	15	-0.0929538	0.10441	0.389497	0.911236	0.743-1.118
Stem cell factor levels	MR Egger	11	-0.164982	0.284511	0.580175	0.847909	0.485-1.481
	Weighted median	11	-0.0845585	0.140407	0.547015	0.918918	0.698-1.210
	Inverse variance weighted	11	0.0257422	0.119245	0.829085	1.02608	0.812-1.296	0.812224	1.29623
	Simple mode	11	-0.0908166	0.223882	0.695636	0.913185	0.589-1.416
	Weighted mode	11	-0.108127	0.176575	0.557299	0.897513	0.635-1.269
Interleukin-16 levels	MR Egger	11	0.0382336	0.127858	0.772537	1.03897	0.809-1.335
	Weighted median	11	0.0661884	0.0716675	0.355721	1.06843	0.928-1.230
	Inverse variance weighted	11	0.0849227	0.0701213	0.225864	1.08863	0.949-1.249	0.94884	1.24902
	Simple mode	11	-0.0123827	0.134968	0.92891	0.987694	0.758-1.287
	Weighted mode	11	0.0467012	0.0814788	0.580566	1.04781	0.893-1.229
RANTES levels	MR Egger	11	0.437446	0.192419	0.0571893	1.54875	1.062-2.258
	Weighted median	11	0.0417971	0.10781	0.698243	1.04268	0.844-1.288
	Inverse variance weighted	11	0.0733728	0.0770614	0.341029	1.07613	0.925-1.252	0.925272	1.25159
	Simple mode	11	-0.0552345	0.168887	0.752023	0.946263	0.680-1.318
	Weighted mode	11	-0.0666383	0.17838	0.718425	0.935533	0.660-1.327
Platelet-derived growth factor BB levels	MR Egger	14	-0.0103369	0.126429	0.936306	0.989716	0.772-1.268
	Weighted median	14	-0.0152661	0.0874686	0.861447	0.98485	0.830-1.169
	Inverse variance weighted	14	0.0525378	0.0649902	0.418863	1.05394	0.928-1.197	0.927889	1.19712
	Simple mode	14	0.193177	0.13944	0.191146	1.2131	0.923-1.594
	Weighted mode	14	-0.00216398	0.0944829	0.982104	0.997838	0.829-1.201
Macrophage inflammatory protein 1b levels	MR Egger	20	-0.0605101	0.0567463	0.303139	0.941284	0.842-1.052
	Weighted median	20	-0.0167346	0.0467783	0.720536	0.983405	0.897-1.078
	Inverse variance weighted	20	-0.00975121	0.0376727	0.795759	0.990296	0.920-1.066	0.919809	1.06619
	Simple mode	20	0.0404592	0.0835195	0.634647	1.04129	0.884-1.226
	Weighted mode	20	-0.0127698	0.0412822	0.761063	0.987311	0.911-1.071
Macrophage inflammatory protein 1a levels	MR Egger	6	0.00786863	0.243245	0.975744	1.0079	0.626-1.624
	Weighted median	6	0.091469	0.112103	0.414538	1.09578	0.880-1.365
	Inverse variance weighted	6	0.0864929	0.0922734	0.348576	1.09034	0.910-1.306	0.909952	1.3065
	Simple mode	6	0.0990575	0.14731	0.531121	1.10413	0.827-1.474
	Weighted mode	6	0.108607	0.144409	0.485879	1.11472	0.840-1.479
Monokine induced by gamma interferon levels	MR Egger	16	0.0890434	0.203598	0.669626	1.09313	0.733-1.629
	Weighted median	16	-0.0499333	0.0898287	0.578299	0.951293	0.798-1.134
	Inverse variance weighted	16	0.0134477	0.0876646	0.878083	1.01354	0.854-1.204	0.85353	1.20354
	Simple mode	16	-0.016347	0.162319	0.921318	0.983786	0.716-1.352
	Weighted mode	16	-0.0299178	0.128341	0.819305	0.970525	0.755-1.248
Macrophage colony stimulating factor levels	MR Egger	9	-0.0519681	0.0997865	0.621164	0.949359	0.781-1.154
	Weighted median	9	-0.0839074	0.0765313	0.272913	0.919516	0.791-1.068
	Inverse variance weighted	9	-0.157851	0.0567815	0.00543633	0.853977	0.764-0.955	0.764034	0.954508
	Simple mode	9	-0.0625035	0.120646	0.620372	0.93941	0.742-1.190
	Weighted mode	9	-0.0558627	0.102569	0.602915	0.945669	0.773-1.156
Monocyte chemoattractant protein-3 levels	MR Egger	4	0.0204871	0.250189	0.947986	1.0207	0.625-1.667
	Weighted median	4	0.10369	0.0951831	0.27599	1.10926	0.920-1.337
	Inverse variance weighted	4	0.108578	0.0770882	0.158987	1.11469	0.958-1.297	0.958376	1.2965
	Simple mode	4	0.0916329	0.104233	0.472062	1.09596	0.893-1.344
	Weighted mode	4	0.0982555	0.111718	0.471898	1.10324	0.886-1.373
Monocyte chemoattractant protein-1 levels	MR Egger	14	0.197653	0.166094	0.259093	1.21854	0.880-1.687
	Weighted median	14	0.0335939	0.0944779	0.72216	1.03416	0.859-1.245
	Inverse variance weighted	14	0.00329262	0.071662	0.963353	1.0033	0.872-1.155	0.871826	1.1546
	Simple mode	14	-0.133995	0.160778	0.42089	0.874595	0.638-1.199
	Weighted mode	14	0.0453259	0.110333	0.688454	1.04637	0.843-1.299
Interleukin-12p70 levels	MR Egger	14	0.333261	0.0997942	0.0102391	1.39551	1.148-1.697
	Weighted median	14	0.267047	0.0651257	4.12298e-05	1.3061	1.150-1.484
	Inverse variance weighted	14	0.241589	0.0593458	4.68372e-05	1.27327	1.133-1.430	1.13346	1.43033
	Simple mode	14	0.154829	0.146329	0.317585	1.16746	0.876-1.555
	Weighted mode	14	0.263625	0.0738071	0.00600721	1.30164	1.126-1.504
Interferon gamma-induced protein 10 levels	MR Egger	10	0.254891	0.142676	0.117175	1.29032	0.976-1.707
	Weighted median	10	0.00671674	0.10261	0.947808	1.00674	0.823-1.231
	Inverse variance weighted	10	0.00379687	0.0884143	0.965746	1.0038	0.844-1.194	0.844091	1.19374
	Simple mode	10	-0.0507402	0.166756	0.76868	0.950526	0.686-1.318
	Weighted mode	10	-0.00536142	0.162126	0.974429	0.994653	0.724-1.367
Interleukin-18 levels	MR Egger	18	0.135444	0.12591	0.301612	1.14505	0.895-1.466
	Weighted median	18	-0.0433513	0.065343	0.507047	0.957575	0.842-1.088
	Inverse variance weighted	18	-0.0139287	0.0601479	0.816869	0.986168	0.877-1.110	0.8765	1.10956
	Simple mode	18	-0.0300087	0.111472	0.791699	0.970437	0.780-1.207
	Weighted mode	18	-0.0411657	0.0793564	0.612041	0.95967	0.821-1.121
Interleukin-17 levels	MR Egger	11	-0.044015	0.181941	0.815777	0.95694	0.670-1.367
	Weighted median	11	-0.0677214	0.127558	0.595483	0.934521	0.728-1.200
	Inverse variance weighted	11	-0.119277	0.0949621	0.209099	0.887562	0.737-1.069	0.736827	1.06913
	Simple mode	11	-0.0711243	0.175303	0.695581	0.931346	0.661-1.313
	Weighted mode	11	-0.0603347	0.145258	0.688793	0.941449	0.708-1.252
Interleukin-13 levels	MR Egger	12	0.249303	0.118968	0.074359	1.28313	1.016-1.620
	Weighted median	12	0.207316	0.0634095	0.00107744	1.23037	1.087-1.393
	Inverse variance weighted	12	0.138545	0.0628794	0.0275705	1.1486	1.015-1.299	1.01542	1.29925
	Simple mode	12	-0.150663	0.185016	0.439024	0.860137	0.599-1.236
	Weighted mode	12	0.246612	0.063725	0.00474176	1.27968	1.129-1.450
Interleukin-10 levels	MR Egger	11	0.573856	0.161022	0.00735957	1.7751	1.295-2.434
	Weighted median	11	0.29253	0.0900091	0.00115402	1.33981	1.123-1.598
	Inverse variance weighted	11	0.206841	0.0989479	0.0365811	1.22979	1.013-1.493	1.01299	1.49299
	Simple mode	11	0.24622	0.237374	0.326677	1.27918	0.803-2.037
	Weighted mode	11	0.346381	0.0910034	0.00417714	1.41394	1.183-1.690
Interleukin-8 levels	MR Egger	4	0.0394201	0.30588	0.909248	1.04021	0.571-1.894
	Weighted median	4	-0.0073048	0.137399	0.957601	0.992722	0.758-1.300
	Inverse variance weighted	4	-0.0467019	0.113926	0.681857	0.954372	0.763-1.193	0.763381	1.19315
	Simple mode	4	0.0348864	0.194246	0.868913	1.0355	0.708-1.515
	Weighted mode	4	0.0391915	0.197504	0.855392	1.03997	0.706-1.532
Interleukin-6 levels	MR Egger	8	0.614727	0.296474	0.129812	1.84915	1.034-3.306
	Weighted median	8	0.108261	0.180665	0.549015	1.11434	0.782-1.588
	Inverse variance weighted	8	0.179182	0.139388	0.198622	1.19624	0.910-1.572	0.910265	1.57205
	Simple mode	8	0.123669	0.264395	0.664316	1.13164	0.674-1.900
	Weighted mode	8	0.103574	0.235686	0.683028	1.10913	0.699-1.760
Interleukin-1-receptor antagonist levels	MR Egger	7	0.147014	0.254709	0.604281	1.15837	0.703-1.908
	Weighted median	7	-0.0586229	0.123164	0.634093	0.943062	0.741-1.201
	Inverse variance weighted	7	-0.0493417	0.103562	0.633756	0.951856	0.777-1.166	0.776994	1.16607
	Simple mode	7	-0.150154	0.173768	0.436268	0.860575	0.612-1.210
	Weighted mode	7	-0.141442	0.185579	0.488428	0.868106	0.603-1.249
Interleukin-1-beta levels	MR Egger	4	-0.426733	0.396605	0.394503	0.652638	0.300-1.420
	Weighted median	4	-0.161379	0.256747	0.529641	0.850969	0.514-1.408
	Inverse variance weighted	4	-0.0741647	0.194862	0.7035	0.928519	0.634-1.360	0.633754	1.36038
	Simple mode	4	-0.352138	0.36683	0.407897	0.703183	0.343-1.443
	Weighted mode	4	-0.263724	0.360315	0.517209	0.768186	0.379-1.557
Hepatocyte growth factor levels	MR Egger	8	-0.431362	0.265784	0.16552	0.649623	0.386-1.094
	Weighted median	8	-0.0226399	0.143882	0.874969	0.977614	0.737-1.296
	Inverse variance weighted	8	-0.027168	0.11384	0.811377	0.973198	0.779-1.216	0.778571	1.21648
	Simple mode	8	0.244399	0.25934	0.382372	1.27685	0.768-2.123
	Weighted mode	8	-0.249532	0.206932	0.273259	0.779165	0.519-1.169
Interleukin-9 levels	MR Egger	8	-0.277103	0.222654	0.281239	0.757976	0.490-1.173
	Weighted median	8	0.006113	0.118286	0.958784	1.00613	0.798-1.269
	Inverse variance weighted	8	-0.067034	0.0954801	0.482634	0.935163	0.776-1.128	0.775556	1.12762
	Simple mode	8	0.0501994	0.178708	0.790039	1.05148	0.741-1.493
	Weighted mode	8	0.0483776	0.182747	0.801788	1.04957	0.734-1.502
Interleukin-7 levels	MR Egger	12	0.464194	0.171233	0.0301602	1.59073	1.137-2.225
	Weighted median	12	0.25003	0.0747978	0.00082954	1.28406	1.109-1.487
	Inverse variance weighted	12	0.174444	0.0773563	0.0241289	1.19058	1.023-1.386	1.02309	1.3855
	Simple mode	12	0.224654	0.133344	0.130525	1.25189	0.964-1.626
	Weighted mode	12	0.285031	0.0815908	0.00815736	1.3298	1.133-1.560
Interleukin-5 levels	MR Egger	6	-0.31782	0.395907	0.480821	0.727734	0.335-1.581
	Weighted median	6	-0.0584626	0.132764	0.659683	0.943214	0.727-1.224
	Inverse variance weighted	6	0.130584	0.178927	0.465504	1.13949	0.802-1.618	0.802428	1.61815
	Simple mode	6	-0.0756905	0.14971	0.639738	0.927103	0.691-1.243
	Weighted mode	6	-0.0719468	0.153575	0.66383	0.93058	0.689-1.257
Interleukin-4 levels	MR Egger	12	-0.11768	0.222392	0.613057	0.888981	0.575-1.375
	Weighted median	12	-0.0782399	0.146446	0.593163	0.924743	0.694-1.232
	Inverse variance weighted	12	-0.0669367	0.109727	0.541843	0.935254	0.754-1.160	0.754272	1.15966
	Simple mode	12	-0.170779	0.21869	0.457336	0.843008	0.549-1.294
	Weighted mode	12	-0.168053	0.212859	0.45258	0.845309	0.557-1.283
Interleukin-2 receptor antagonist levels	MR Egger	8	0.125986	0.0991017	0.272524	1.13427	0.934-1.377
	Weighted median	8	0.0228605	0.0727471	0.753334	1.02312	0.887-1.180
	Inverse variance weighted	8	-0.0118659	0.0638836	0.852647	0.988204	0.872-1.120	0.871902	1.12002
	Simple mode	8	0.00470352	0.125135	0.971471	1.00471	0.786-1.284
	Weighted mode	8	0.0353614	0.0822646	0.6852	1.03599	0.882-1.217
Interleukin-2 levels	MR Egger	11	0.029645	0.132037	0.828765	1.03009	0.795-1.334
	Weighted median	11	0.0692159	0.091154	0.447656	1.07167	0.896-1.281
	Inverse variance weighted	11	0.0358218	0.0681635	0.599217	1.03647	0.907-1.185	0.90685	1.18462
	Simple mode	11	-0.0863823	0.147165	0.573408	0.917244	0.687-1.224
	Weighted mode	11	0.150441	0.13736	0.30529	1.16235	0.888-1.521
Interferon gamma levels	MR Egger	10	-0.00361087	0.220347	0.987457	0.996396	0.647-1.535
	Weighted median	10	0.00315735	0.144227	0.982534	1.00316	0.756-1.331
	Inverse variance weighted	10	0.0310806	0.11516	0.787245	1.03157	0.823-1.293	0.823137	1.29278
	Simple mode	10	0.025895	0.208825	0.904799	1.02623	0.682-1.545
	Weighted mode	10	0.00434921	0.200324	0.983284	1.00436	0.678-1.487
Growth-regulated protein alpha levels	MR Egger	8	-0.0356525	0.104245	0.744007	0.964976	0.787-1.184
	Weighted median	8	0.0234469	0.0597745	0.694869	1.02372	0.911-1.151
	Inverse variance weighted	8	-0.0152705	0.0453015	0.736053	0.984846	0.901-1.076	0.90117	1.07629
	Simple mode	8	-0.0948079	0.0954691	0.353753	0.909548	0.754-1.097
	Weighted mode	8	0.0378103	0.0717967	0.61472	1.03853	0.902-1.195
Granulocyte-colony stimulating factor levels	MR Egger	11	-0.17059	0.253307	0.525736	0.843167	0.513-1.385
	Weighted median	11	0.0263085	0.146109	0.857105	1.02666	0.771-1.367
	Inverse variance weighted	11	-0.0235491	0.142049	0.868329	0.976726	0.739-1.290	0.739363	1.29029
	Simple mode	11	0.00815771	0.244905	0.974358	1.00819	0.624-1.629
	Weighted mode	11	0.0199411	0.187862	0.918443	1.02014	0.706-1.474
Fibroblast growth factor basic levels	MR Egger	7	-0.522921	0.813219	0.58609	0.592787	0.120-2.918
	Weighted median	7	0.129627	0.200682	0.518322	1.1384	0.768-1.687
	Inverse variance weighted	7	0.154794	0.164572	0.346917	1.16742	0.846-1.612	0.845551	1.61181
	Simple mode	7	0.0481753	0.252259	0.860738	1.04935	0.640-1.720
	Weighted mode	7	0.0438059	0.244854	0.869412	1.04478	0.647-1.688
Eotaxin levels	MR Egger	16	-0.0884886	0.153618	0.574432	0.915314	0.677-1.237
	Weighted median	16	0.0281209	0.0910036	0.757315	1.02852	0.860-1.229
	Inverse variance weighted	16	0.0298892	0.0665356	0.653272	1.03034	0.904-1.174	0.904366	1.17386
	Simple mode	16	0.11294	0.150032	0.464055	1.11957	0.834-1.502
	Weighted mode	16	0.0404374	0.106146	0.708952	1.04127	0.846-1.282
