# Supplementary material for: A Mendelian randomization study on the causal association of circulating cytokines with colorectal cancer
Source: PLoS One. 2023 Dec 14;18(12):e0296017. doi: 10.1371/journal.pone.0296017 (PMC10721084; doi:10.1371/journal.pone.0296017)
Supplement: S3 Table — (XLSX) [file pone.0296017.s003.xlsx]

## Sheet: Sheet1
Supplementary Table S3. Global test of MRPRESSO analysis
Circulating cytokines	RSSobs	Pvalue
CTACK levels	15.1821	0.295
beta-nerve growth factor levels	10.3788	0.376
Vascular endothelial growth factor levels	20.3629	0.252
Macrophage Migration Inhibitory Factor levels	16.7411	0.117
TRAIL levels	12.3853	0.716
Tumor necrosis factor beta levels	5.00838	0.574
Tumor necrosis factor alpha levels	3.42427	0.731
Stromal-cell-derived factor 1 alpha levels	12.3993	0.249
Stem cell growth factor beta levels	12.9624	0.676
Stem cell factor levels	7.17748	0.743
Interleukin-16 levels	16.2094	0.254
RANTES levels	28.1307	0.016
Platelet-derived growth factor BB levels	22.952	0.119
Macrophage inflammatory protein 1b levels	16.8319	0.727
Macrophage inflammatory protein 1a levels	9.21622	0.311
Monokine induced by gamma interferon levels	11.2965	0.836
Macrophage colony stimulating factor levels	19.765	0.07
Monocyte chemoattractant protein-3 levels	0.977417	0.891
Monocyte chemoattractant protein-1 levels	10.6099	0.772
Interleukin-12p70 levels	12.4366	0.654
Interferon gamma-induced protein 10 levels	12.1303	0.404
Interleukin-18 levels	19.7209	0.421
Interleukin-17 levels	4.75009	0.948
Interleukin-13 levels	6.88213	0.909
Interleukin-10 levels	7.13427	0.834
Interleukin-8 levels	4.60648	0.5
Interleukin-6 levels	33.5697	0.001
Interleukin-1-receptor antagonist levels	4.05113	0.816
Interleukin-1-beta levels	5.86529	0.401
Hepatocyte growth factor levels	3.46896	0.922
Interleukin-9 levels	7.54347	0.566
Interleukin-7 levels	17.6557	0.208
Interleukin-5 levels	1.16224	0.978
Interleukin-4 levels	20.7696	0.092
Interleukin-2 receptor antagonist levels	9.45581	0.493
Interleukin-2 levels	20.5039	0.091
Interferon gamma levels	12.762	0.374
Growth-regulated protein alpha levels	12.0652	0.298
Granulocyte-colony stimulating factor levels	12.8536	0.427
Fibroblast growth factor basic levels	5.24111	0.717
Eotaxin levels	21.7598	0.251
