# Supplementary material for: A Mendelian randomization study on the causal association of circulating cytokines with colorectal cancer
Source: PLoS One. 2023 Dec 14;18(12):e0296017. doi: 10.1371/journal.pone.0296017 (PMC10721084; doi:10.1371/journal.pone.0296017)
Supplement: S4 Table — (XLSX) [file pone.0296017.s004.xlsx]

## Sheet: Sheet1
Table S4. Heterogenity and pleiotropy analyses (reverse)
	Heterogenity		MR-Egger intercept
	Q	Q_pval	egger_intercept	se	pval
CTACK levels	6.64313	0.674219	0.00804384	0.0349161	0.823581
beta-nerve growth factor levels	17.029	0.0482643	0.0450351	0.0492916	0.387608
Vascular endothelial growth factor levels	8.81963	0.454088	-0.00283096	0.0261154	0.916346
Macrophage Migration Inhibitory Factor levels	15.6406	0.0747776	0.035041	0.0486032	0.491462
TRAIL levels	5.50073	0.788659	-0.00833381	0.0231991	0.72872
Tumor necrosis factor beta levels	13.8215	0.0865386	0.117959	0.0801709	0.18467
Tumor necrosis factor alpha levels	12.4537	0.188924	0.00423961	0.0447283	0.926816
Stromal-cell-derived factor 1 alpha levels	6.83329	0.654471	-0.00241799	0.023871	0.92181
Stem cell growth factor beta levels	15.5814	0.0761557	0.031537	0.0470977	0.52196
Stem cell factor levels	3.16846	0.95724	0.0199438	0.0230811	0.412703
Interleukin-16 levels	10.6065	0.303644	0.0106237	0.0406874	0.800608
RANTES levels	11.9552	0.215847	-0.0310556	0.0428576	0.489331
Platelet-derived growth factor BB levels	6.5434	0.684539	-0.00841148	0.0231616	0.725891
Macrophage inflammatory protein 1b levels	6.30335	0.709216	-0.0189636	0.0231532	0.436477
Macrophage inflammatory protein 1a levels	11.9701	0.215003	0.0215996	0.0427701	0.627163
Monokine induced by gamma interferon levels	12.2304	0.200632	0.00150062	0.0428749	0.972937
Macrophage colony stimulating factor levels	11.572	0.238524	-0.0226185	0.049794	0.661726
Monocyte chemoattractant protein-3 levels	9.33054	0.407339	-0.0578281	0.066236	0.40807
Monocyte chemoattractant protein-1 levels	9.35601	0.405081	0.0174425	0.024286	0.493066
Interleukin-12p70 levels	13.0804	0.159004	0.028027	0.0279401	0.34518
Interferon gamma-induced protein 10 levels	4.61146	0.866779	0.0352713	0.0347475	0.339783
Interleukin-18 levels	4.18586	0.898759	0.0199916	0.0349282	0.582799
Interleukin-17 levels	5.95516	0.744398	-0.0194589	0.0238861	0.438848
Interleukin-13 levels	15.2123	0.0852667	0.0115239	0.0485183	0.818225
Interleukin-10 levels	8.67723	0.467586	0.00213867	0.0249095	0.93369
Interleukin-8 levels	4.69191	0.860296	0.0257324	0.0354898	0.489075
Interleukin-6 levels	11.5157	0.174154	0.0138144	0.0325851	0.684327
Interleukin-1-receptor antagonist levels	20.8816	0.0131865	0.0452852	0.0542257	0.427882
Interleukin-1-beta levels	7.75596	0.558915	0.0212665	0.0275086	0.461701
Hepatocyte growth factor levels	7.28443	0.607532	0.024097	0.0231364	0.328083
Interleukin-9 levels	5.65903	0.773499	0.0406644	0.0350077	0.278887
Interleukin-7 levels	18.6359	0.0284735	0.0332835	0.0536603	0.552339
Interleukin-5 levels	16.3428	0.0600585	0.0373924	0.0501684	0.477392
Interleukin-4 levels	8.37494	0.496846	0.0356494	0.0234014	0.166164
Interleukin-2 receptor antagonist levels	12.8869	0.16779	0.0289881	0.0428506	0.517804
Interleukin-2 levels	16.1635	0.0635449	0.0729109	0.0436963	0.133754
Interferon gamma levels	12.0039	0.213088	0.00297708	0.0293838	0.921792
Growth-regulated protein alpha levels	8.07765	0.52634	-0.0467474	0.0354297	0.22353
Granulocyte-colony stimulating factor levels	8.8042	0.455542	0.0232227	0.0236417	0.354733
Fibroblast growth factor basic levels	10.2201	0.332961	-0.0215916	0.0261424	0.432787
Eotaxin levels	12.822	0.170828	0.0227116	0.0284399	0.44759
