# Supplementary material for: A Mendelian randomization study on the causal association of circulating cytokines with colorectal cancer
Source: PLoS One. 2023 Dec 14;18(12):e0296017. doi: 10.1371/journal.pone.0296017 (PMC10721084; doi:10.1371/journal.pone.0296017)
Supplement: S5 Table — (XLSX) [file pone.0296017.s005.xlsx]

## Sheet: Sheet1
Supplementary Table S5. Global test of MRPRESSO analysis (reverse)
Circulating cytokines	RSSobs	Pvalue
CTACK levels	9.16806	0.749
beta-nerve growth factor levels	22.2255	0.071
Vascular endothelial growth factor levels	10.2057	0.665
Macrophage Migration Inhibitory Factor levels	18.7433	0.14
TRAIL levels	6.53048	0.919
Tumor necrosis factor beta levels	18.2118	0.113
Tumor necrosis factor alpha levels	15.6807	0.296
Stromal-cell-derived factor 1 alpha levels	10.6268	0.624
Stem cell growth factor beta levels	20.6121	0.103
Stem cell factor levels	4.60048	0.97
Interleukin-16 levels	15.3708	0.304
RANTES levels	17.274	0.209
Platelet-derived growth factor BB levels	9.74288	0.693
Macrophage inflammatory protein 1b levels	10.1629	0.684
Macrophage inflammatory protein 1a levels	15.8731	0.292
Monokine induced by gamma interferon levels	16.926	0.253
Macrophage colony stimulating factor levels	15.3114	0.324
Monocyte chemoattractant protein-3 levels	15.5846	0.262
Monocyte chemoattractant protein-1 levels	12.7086	0.483
Interleukin-12p70 levels	16.0931	0.271
Interferon gamma-induced protein 10 levels	10.6234	0.632
Interleukin-18 levels	9.52334	0.734
Interleukin-17 levels	7.80564	0.808
Interleukin-13 levels	20.6183	0.098
Interleukin-10 levels	10.3686	0.695
Interleukin-8 levels	5.87985	0.934
Interleukin-6 levels	14.6778	0.287
Interleukin-1-receptor antagonist levels	26.6435	0.083
Interleukin-1-beta levels	11.1879	0.58
Hepatocyte growth factor levels	9.16059	0.74
Interleukin-9 levels	8.11488	0.825
Interleukin-7 levels	24.1096	0.061
Interleukin-5 levels	20.2069	0.092
Interleukin-4 levels	9.83607	0.726
Interleukin-2 receptor antagonist levels	18.6769	0.155
Interleukin-2 levels	21.8014	0.093
Interferon gamma levels	17.4559	0.196
Growth-regulated protein alpha levels	10.5515	0.646
Granulocyte-colony stimulating factor levels	14.7427	0.355
Fibroblast growth factor basic levels	12.4464	0.489
Eotaxin levels	15.4985	0.29
